# Supplementary material for: Data on post bank customer reviews from web
Source: Data Brief. 2020 Aug 8;32:106152. doi: 10.1016/j.dib.2020.106152 (PMC7452671; doi:10.1016/j.dib.2020.106152)
Supplement: Supplementary file 1 [file mmc1.xml]

<?xml version="1.0" encoding="utf-8" standalone="no"?>
<data>
  <datasets>
    <author>plotnikov-av@mail.ru</author>
    <type>1</type>
    <dataset>
      <name> Data for: Data on Post Bank customer reviews from Web</name>
      <caption />
      <description>The xls document describes a set of 16659 customer reviews from the Internet regarding the Post Bank. The website banki.ru acted as a data source. We compiled the dataset to monitor the level of trust of bank customers in its banking service. The data presents text reviews for 2013 - 2019 and includes, with or without ratings.</description>
      <filetype>
        <name />
      </filetype>
      <filesize />
      <source>0</source>
      <sourcename>Original Data</sourcename>
      <access>
        <type>1</type>
        <name>Data available in data repository</name>
        <reponame>Mendeley Data</reponame>
        <PersistentId>10.17632/rfkh49b6s5.3</PersistentId>
        <deeplinkurl>https://data.mendeley.com/datasets/rfkh49b6s5/3</deeplinkurl>
      </access>
    </dataset>
  </datasets>
</data>
